# Supplementary material for: Improved immunostaining of nanostructures and cells in human brain specimens through expansion-mediated protein decrowding
Source: Sci Transl Med. Author manuscript; Available in PMC 2024 Mar 4. (PMC10911838; doi:10.1126/scitranslmed.abo0049)
Supplement: Table S1 [file NIHMS1967379-supplement-Table_S1.xlsx]

## Sheet: Fig.3
Fig. 3. dExPath removal of lipofuscin autofluorescence
Pre-expansion
Lipofuscin				Background
488ex/525em	561ex/607em	640ex/685em		488ex/525em	561ex/607em	640ex/685em
774.2	388.5	92		154.4	35.8	7.3
773.4	528.5	134.8		168.3	34.6	10.4
1200.7	813.3	175		143.5	31.3	8.7
2539.2	1718.8	409.2		380.9	102.7	21.5
2320.3	1395.7	344.7		352.9	75.3	14.6
2072.2	1433.4	441.2		121.4	27	9.3
1740.4	1235.5	325.2		467	98.7	15
1672.7	1183.9	369.2		224.1	45.8	7.3
2101.1	1536.3	473.3		304.4	55.5	11.2
2339.2	1530.8	444.6		343.9	79.6	18.7
2939.6	2080.3	583.5		453.4	92.9	14.3
3604.7	2693.6	710.9		289.8	58	13.5
Post-expansion
Lipofuscin				Background
488ex/525em	561ex/607em	640ex/685em		488ex/525em	561ex/607em	640ex/685em
33.9	21.2	23		32.5	20	23.7
38.7	23	24.3		32.8	22.6	23.5
25.9	18.7	22.5		28	20	21.8
138.7	126.9	130.3		138.4	126.7	130.1
33.9	20.6	23.5		34.8	20.2	22.3
36.4	19.8	22.7		34.1	21.3	24.2
47.2	27.2	54.2		46.2	23.6	24.7
35.2	22.5	23.8		32.3	21.9	25.7
44.7	28.4	25.5		40.9	22.1	22.8
32.8	22	23		34.9	19.5	23
37.6	23	24.1		34.7	22.3	22.8
30.3	21.6	24		30.8	19.9	23.3

## Sheet: Fig.4
Fig. 4. dExPath-enabled visualization of decrowded proteins reveals previously invisible cells and structures, compared to pre-expansion staining forms of expansion microscopy.
ROIs selected within the
D. MAP2-positive signal mask
MAP2		GFAP
207.7	10179.8	17.7	25.9
200.6	8982	16.1	24.9
114.5	4370.8	14.1	31
187.5	7606.7	22	59.3
204.9	6674.4	17.4	38.8
147.6	3989.6	30.3	56.7
208.3	11397.6	9.8	19.2
125.6	19074.7	11.8	41.6
94.3	12482.4	8.9	28.7
E. ROIs selected within the
GFAP-positive signal mask
MAP2		GFAP
54.3	316.3	297.2	1319.5
41.6	102.9	372.5	1405.2
24.3	106.1	193.6	376.8
56.1	221.2	261.9	1381.6
24.2	166.4	180.9	2025.6
59.1	451.8	116.3	2179.2
0.2	35.2	67.6	358
18.6	464.8	64.8	1197.2
20.7	334.7	110.5	1258.3
F. ROIs selected within the
double negative signal mask
MAP2		GFAP
34.4	137.7	26.3	34.3
63.5	299	29.4	38.9
39	110.5	30.1	28.3
34.7	64.2	24	25.4
32.7	61.4	27.9	32.7
35.4	65.7	22.8	24.7
30.9	324.6	23.9	33.9
22.6	125.9	22.3	29.1
23.5	136.2	25	40
J. ROIs selected within the
GFAP-positive signal mask
GFAP		α-SMA
107.2	3856.8	0.6	23
78.8	3127.4	1.3	18.1
199.5	1184.7	0.5	23.7
897.8	5002.1	6.8	37.1
127.8	3297.9	1.6	32.9
189.9	4867.2	2.8	35.6
364.9	9091.2	2.8	32.1
236.7	5615.3	1.7	37.1
684.1	9644.5	3.1	41.3
K. ROIs selected within the
a-SMA-positive signal mask
GFAP		α-SMA
23.9	341.2	61.2	158.3
40.4	225.1	53.9	122
26.3	633.2	22.8	104.2
74.3	231.3	114	193
50.7	215.7	657.9	781.7
35.8	174.5	204.3	423.2
41.7	483.6	105.6	159.7
95.6	319.1	160.2	696.5
53.9	556.5	22.8	197.2
L. ROIs selected within the
double negative signal mask
GFAP		α-SMA
22.3	41.4	23.9	23.2
27.1	62.1	23.1	24.6
22.5	80.4	23.1	23.6
33.1	39.9	23	24.9
28.8	32.2	23.7	24.3
25.7	50.7	23.7	24.7
24.8	71.3	22.6	22.9
29.1	48.6	23.2	23.5
29.6	63.4	22.7	23.7
ROIs selected within the
P. Vimentin-positive signal mask
Vimentin		α-SMA
31.8	12086.6	3.1	13.5
22.2	9212.9	0.5	9.8
18.7	11174.5	2.2	14.3
12.9	15153.9	4.2	14.5
17.4	16361.5	2.3	24.2
4.5	3950.8	2.4	9.5
66.6	1938.4	0.7	10.6
613.5	5770.5	3.3	14
717.2	6404.6	4.4	10.4
Q. ROIs selected within the
a-SMA-positive signal mask
Vimentin		α-SMA
25	1850.1	366.6	617.1
14.6	1425	56.9	94.2
36.7	1041.2	85.2	227.6
25.7	2458.3	66.1	363.5
102.9	3989.3	74.1	147.4
37.6	2696.2	1188.1	2003.6
54.4	330.3	91.5	177.4
304	1260	44.1	80.2
88.3	707.6	156.2	223.4
R. ROIs selected within the
double negative signal mask
Vimentin		α-SMA
22.3	119.4	21.5	23.7
22.9	136.4	24.3	23.5
51.6	68.7	21.1	22.5
23.1	108	23.1	33.1
25.2	114.9	23.8	26.2
30.9	121.4	22.9	35.9
30.2	74.6	22.5	24.1
22.8	78	21.7	24.5
21.3	70.6	22.2	23.7
V. ROIs selected within the
Iba1-positive signal mask
Iba1		GFAP
15.8	1230.1	20.8	91.4
21	906.3	22.9	73.5
18.3	794.5	26.6	150.4
16.9	789.7	24.7	104.2
26.3	1292.2	25.5	141.5
26.5	1787.5	23.7	90.1
W. ROIs selected within the
GFAP-positive signal mask
Iba1		GFAP
16.4	48.2	32.9	4921.7
15.9	31.9	26	1450
16.1	30.4	29	3044.3
16.2	30.1	30.9	2240.1
15.6	52	50.1	2076
17.2	49.2	34.7	2363.8
X. ROIs selected within the
double negative signal mask
Iba1		GFAP
15.6	19.3	21.5	37
14.8	19.9	20.2	35.5
16.3	20.2	22.9	34.7
16.3	20.1	22.1	36
16.6	27	23.6	42
15.2	25.5	22.7	34.5

## Sheet: Fig.6
Fig. 6. dExPath removes autofluorescence from amyloid plaques and preserves detection of disease markers in Alzheimer’s disease (AD).
Pre-expansion		Post-expansion
Plaque	Bck	Plaque	Bck
13936.5	498.5	761.5	77.5
1886.8	667.3	232.5	292.8
11734.8	330.7	297.4	97.4
7897.8	693.2	51.6	75.3
6386.1	657.9	86.7	54.7
3532.4	945.8	153.6	55.4
5182.7	596.5	208.6	98
5423.2	598.9	217.5	86.7
4923.7	511.9	267.5	99.4

## Sheet: Fig.7
Fig. 7. dExPath reveals large numbers of previously undetected cells defined by single and multiple markers of importance to glioma biology
F. Percent of positive pixels (%) among all pixels in field of view
V		I		G		I&V		V&G		I&G
Pre-expansion	Post-expansion	Pre-expansion	Post-expansion	Pre-expansion	Post-expansion	Pre-expansion	Post-expansion	Pre-expansion	Post-expansion	Pre-expansion	Post-expansion
4.1	19.2	0.9	4.5	1.8	21.6	0.5	1	0.7	11.4	0.5	1
4.9	18.6	0.8	3.6	3.3	21.7	0.4	0.7	0.8	9.7	0.4	0.8
3.4	19.5	0.7	4.9	1.7	22.4	0.2	1.2	0.3	11.3	0.1	1.1
6	10.8	0.3	2.2	2.8	12.6	0.2	0.9	1.7	12.3	0.1	1.2
10.3	18	0.5	4.1	4.5	21.3	0.2	0.9	1.7	12.9	0.1	1
10.1	18.1	0.8	3.1	4.2	22.8	0.3	0.4	1.3	11.2	0.1	0.5
16.1	22.8	2.5	10.8	8	24.2	0.4	2.8	7.3	18.1	0.1	3.1
16	22.1	2.9	13.3	6.4	22.3	0.5	2.4	5.8	16.6	0.2	2.9
13.1	20.6	3.7	13.1	6.7	22.7	0.6	2.6	5.8	16.4	0.2	2.9
G. Total # positive cells in field of view
V		I		G		I&V		V&G		I&G
Pre-expansion	Post-expansion	Pre-expansion	Post-expansion	Pre-expansion	Post-expansion	Pre-expansion	Post-expansion	Pre-expansion	Post-expansion	Pre-expansion	Post-expansion
11	96	4	18	7	107	3	13	3	77	3	15
16	62	4	13	13	75	1	5	3	44	0	10
17	87	5	25	9	88	1	17	1	65	0	16
9	13	2	2	2	15	0	1	2	13	0	1
22	28	2	10	6	30	2	10	3	28	1	10
14	16	2	6	4	19	2	1	3	14	1	5
23	36	9	19	13	36	5	16	10	33	1	15
23	34	8	25	13	31	5	20	11	30	1	18
22	30	12	22	14	31	7	17	13	29	0	18
H. Percent of positive cells (%) with co-localized staining among all cells that are postive for a single type of stain in field of view
V		I		G		I&V		V&G		I&G
Pre-expansion	Post-expansion	Pre-expansion	Post-expansion	Pre-expansion	Post-expansion	Pre-expansion	Post-expansion	Pre-expansion	Post-expansion	Pre-expansion	Post-expansion
42.9	72	27.3	80.2	75	72.2	27.3	13.5	75	83.3	42.9	14
23.1	58.7	18.8	71	25	38.5	6.3	8.1	0	76.9	0	13.3
11.1	73.9	5.9	74.7	20	68	5.9	19.5	0	64	0	18.2
100	86.7	22.2	100	0	50	0	7.7	0	50	0	6.7
50	93.3	13.6	100	100	100	9.1	35.7	50	100	16.7	33.3
75	73.7	21.4	87.5	100	16.7	14.3	6.3	50	83.3	25	26.3
76.9	91.7	43.5	91.7	55.6	84.2	21.7	44.4	11.1	78.9	7.7	41.7
84.6	96.8	47.8	88.2	62.5	80	21.7	58.8	12.5	72	7.7	58.1
92.9	93.5	59.1	96.7	58.3	77.3	31.8	56.7	0	81.8	0	58.1

## Sheet: Fig. S6
Fig. S6. dExPath removal of lipofuscin autofluorescence to background levels in tissue specimens from older patients.
Pre-expansion
Lipofuscin				Background
488ex/525em	561ex/607em	640ex/685em		488ex/525em	561ex/607em	640ex/685em
6770.5	1501.5	1130.7		2306.7	293.6	184.1
5932.3	1131.8	774		1646.4	200.2	141.2
4559.4	915.1	644.7		730	74.2	93.9
4758.1	1079.3	981.8		1277.7	144.4	130.4
8431.1	2025.7	1456.9		646.2	75.7	87.9
2969.5	624.8	459		881.9	88.5	91.8
7554	1815.3	1419.9		1308.6	137.7	103.1
7933.3	1926.5	1521.8		1643	182.3	127.2
6151.7	1460.3	1234.6		1759	193.7	151.6
Post-expansion
Lipofuscin				Background
488ex/525em	561ex/607em	640ex/685em		488ex/525em	561ex/607em	640ex/685em
129.9	40.3	227.2		261.1	53.9	236.2
258.2	62	238.7		534.9	81.8	258.2
248.7	61.4	250.3		526.5	75.8	251
313.9	84.9	268.4		369.7	61.6	243.3
164.3	47.9	236.6		72.4	29.7	232.2
113.9	38.1	232.3		230.1	48.4	226.6
89.3	31.2	226.3		240	45.2	222.1
426.7	112.3	271.3		356.3	56.3	236.6
235.5	56.8	241.5		239.6	44.6	215.9

## Sheet: Fig. S7
Fig. S7. Classical ExPath does not reduce lipofuscin autofluorescence to background levels.
Pre-expansion
Lipofuscin				Background
488ex/525em	561ex/607em	640ex/685em		488ex/525em	561ex/607em	640ex/685em
1440.3	994.3	293.7		233.8	58	15.6
1217.1	862.3	253.8		292.4	68.8	17.3
1059.8	632.9	170.1		219.6	50.2	11
1975.8	1222.6	311.9		274.3	58.3	11.7
1200.8	734.2	215.2		232.8	46.2	11.2
1205	812.7	218.6		271.9	63.7	17.3
1920.9	1189.1	303.8		348.6	74.2	14.2
1852.4	1106	270.6		199.1	42.2	10
1858	1217.9	316.1		255.6	62.3	12
Post-expansion
Lipofuscin				Background
488ex/525em	561ex/607em	640ex/685em		488ex/525em	561ex/607em	640ex/685em
465.3	309.4	100.2		23	17.3	22.4
240.6	159.4	59.4		25	18.2	22.4
198.5	120.3	50.5		29.6	18.6	22.1
671.6	386.1	100		28.3	19.3	23.5
244.6	164.7	64.1		25.3	18.2	23.1
557.5	332.7	89.2		26.3	20.6	23.8
827.7	500	125.7		29.5	19.7	23.5
643	389.6	119.8		27.2	19.7	23.4
648.3	405.5	108.1		31.7	19	22.2

## Sheet: Fig. S10
Fig. S10. dExPath retains proteins following softening
ROIs within the NHS ester positive mask
Pre-expansion	Post-decrowding
6606.2	634574
6744.1	296315
5181.8	122245
3314.7	88470.2
6783.2	228259
5491.8	304203

## Sheet: Fig. S11
Fig. S11. dExPath antibody stripping clears fluorescence signals and enables multiple rounds of post-decrowding immunostaining
E. Histone
Post-expansion	Post-expansion (stained)	Post-expansion (stripped x1 hrs)	Post-expansion (stripped x2hrs)	Post-expansion (2ry antibody only stained)
16.8	544.1	21.8	24.6	29
15.2	102.3	18.8	20.7	31.1
16.7	615.1	21.3	20.2	31.1
17.6	527.2	21.3	22.8	32.3
F. Vimentin
Post-expansion	Post-expansion (stained)	Post-expansion (stripped x1 hrs)	Post-expansion (stripped x2hrs)	Post-expansion (2ry antibody only stained)
24.1	1479.1	43.4	46.2	71.6
24.1	1199.2	33.8	38.7	68.7
22.4	1096.1	48.9	39.8	94.8
20.9	1412.1	42.5	40.7	59
G. GFAP
Post-expansion	Post-expansion (stained)	Post-expansion (stripped x1 hrs)	Post-expansion (stripped x2hrs)	Post-expansion (2ry antibody only stained)
17.7	2292.3	37.9	38	50.4
17.3	3732.1	42.4	39.6	51.7
17.5	2846.2	38.4	38.1	54.7
17.5	2545.2	39	38.6	49.4
I. ROIs selected within the
Vimentin-positive signal mask
Round 1	Round 2	Round 3	Round 4
1969.1	2040.4	1884.3	2181.4
2232	1395.5	1905	2036.9
2720.4	753.7	1793	1973.3
929.4	947.2	1283.9	1082.3
990.7	1386.6	963.9	2853.7
906.5	1947.5	1559.1	3702.1
